# Supplementary material for: Visual quantification of prostaglandin E2 discharge from a single cell
Source: Cell Struct Funct. 2023 Oct 7;48(2):241–9. doi: 10.1247/csf.23047 (PMC11496778; doi:10.1247/csf.23047)
Supplement: Supplementary file 3 — Supplementary Materials [file csf_48_23047_3.zip]

Archive with 3 entries (3 files):
- 48_23047_1.pdf
- 48_23047_2.pdf
- 48_23047_3.xlsx
