# Supplementary material for: Visual quantification of prostaglandin E2 discharge from a single cell
Source: Cell Struct Funct. 2023 Oct 7;48(2):241–9. doi: 10.1247/csf.23047 (PMC11496778; doi:10.1247/csf.23047)
Supplement: Supplementary file 3 — Supplementary Materials [file csf_48_23047_3.zip › 48_23047_3.xlsx]

## Sheet: Plasmid
Criteria	Plasmid name	AddGene#	Figure and panel	Source	Addgene# of source
Vector	pCMV-VSVG-RSV-Rev	N/A	N/A	Miyoshi et al., 1998	N/A
	psPAX2			A gift from Dr. Trono	12260
	pCSIIhyg-CAG-MCS			A gift from late Dr. Miyoshi https://dna.brc.riken.jp/en/rvden/cfmen	N/A
	pCMV-mPBase			A gift from Dr. Yusa, Yusa, K., Rad, R., Takeda, J., and Bradley, A. (2009). Nat Methods 6, 363-369.	N/A
	pPBpuro-CAG-MCS				N/A
	pPBbsr-CAG-MCS				N/A
PKA biosensor	pPBpuro-4493NES (Booster-PKA)	184709	Fig.1C, 2A, 2C, 2D, 2F, 3B, 3C, S1A	Watabe et al., 2020	138373
	pPBbsr2-4493NES (Booster-PKA	N/A	Fig S2
	pPBpuro-UbC-4493NES(Booster-PKA)	184711	Fig. 1F, 1G, 2F, 2G,S1C, D
Calcium biosensor	pCSIIhyg-iRFP670-P2Av3-RGECO1.0	184713	Fig.1D–G, 2B, 2D, 2F, 3A–C	Zhao et al., 2011, Lo et al., 2015 and Shcherbakova et al., 2013	N/A
	pPBbsr2-YC3.60	N/A	Fig. 4C, S1A, S1B	Nagai et al., 2004	N/A
	pPBbsr-GCaMP6s	N/A	Fig. S1C, S1D, S2	Zhao et al., 2011, Lo et al., 2015 and Shcherbakova et al., 2013	N/A
Gq DREADD	pPBpuro-hM3D-P2Av3-mCherryNLS	184714	Fig. 4C, S1A–D, S2	Armbruster et al., 2007, Lo et al., 2015, and Shaner et al., 2004	N/A
OptoSTIM1	pPBbsr2-OptoSTIM1(CRY2clust)	184715	Fig.1E–G, 2B, 2D, 2E, 2G, 3A, 3C	Park et al., 2017	N/A
EP2	pPBbsr2-PTGER2	184721	Fig.1D, 1E, 1G, 2A, 2B, 2D, 2E, 3B, 3C, S1A, S1B	Addgene plasmid #66484	66484
human COX1-KO	pX459-homo_PTGS1-1	184731	Fig.1D, 1E, 1G, 2A, 2B, 2D, 2E, 3B, 3C, S1A, S1B	Ran et al., 2013	62988
	pX459-homo_PTGS1-2	184732	Fig.1D, 1E, 1G, 2A, 2B, 2D, 2E, 3B, 3C, S1A, S1B
human COX2-KO	pX459-homo_PTGS2-3	184733	Fig.1D, 1E, 1G, 2A, 2B, 2D, 2E, 3B, 3C, S1A, S1B
	pX459-homo_PTGS2-4	184734	Fig.1D, 1E, 1G, 2A, 2B, 2D, 2E, 3B, 3C, S1A, S1B
dog COX1-KO	pX459-canis_PTGS1-3	184727	Fig. 1F, 1G, 2F, 2G,S1C, D	Ran et al., 2013	62988
	pX459-canis_PTGS1-4	184728	Fig. 1F, 1G, 2F, 2G,S1C, D
dog COX2-KO	pX459-canis_PTGS2-3	184729	Fig. 1F, 1G, 2F, 2G,S1C, D
	pX459-canis_PTGS2-4	184730	Fig. 1F, 1G, 2F, 2G,S1C, D
E-cadherin	LentiCRISPRv2-E-cadherin(Canis)-exon1 6-28 gRNA	N/A	Fig. S2	Sanjana et al., 2014	N/A
Table S1A: Plasmids in this paper.

## Sheet: Primer
Target	Cell	Sequence1	Sequence2	Fig. and panel
COX1-KO	HeLa	5’-ATGGAGAGCAGGGGACTGAT-3’	5’-CGTTCACCCCAACGTACAGA-3’	Fig. 1C, 2A, 2B, 2C, 3B, 3C
COX2-KO	HeLa	5’-AATTGTCTCCGCTGGGAGTTT-3’	5’-TCCTGTGAAGGCGATGAAGAC-3’	Fig. 1C, 2A, 2B, 2C, 3B, 3C
Table S1B: Primers for validating the gene knockout.

## Sheet: Cell lines
Name	Original cell line	Source	Plasmid	Fig. and panel
MDCK OptoSTIM1, R-GECO1	MDCK	RIKEN BioResource Center	pPBbsr2-OptoSTIM1(CRY2clust), pCSIIhyg-iRFP670-P2Av3-RGECO1.0, pCMV-VSV-G-RSV-Rev, psPAX2, pCMV-mPBase	Fig. 1F, 1G
MDCK COX-DKO, Booster-PKA	MDCK	RIKEN BioResource Center	pX459-canis_PTGS1-3, pX459-canis_PTGS1-4, pX459-canis_PTGS2-3, pX459-canis_PTGS2-4, pPBpuro-UbC-4493NES	Fig. 1F, 1G, 2F, 2G
MDCK Gq-DREADD, GCaMP6s	MDCK	RIKEN BioResource Center	pPBbsr-GCaMP6s, pPBpuro-hM3D-P2Av3-mCherryNLS, pCMV-mPBase	Fig. S1C, S1D
MDCK Ecad-KO, Booster-PKA	MDCK	RIKEN BioResource Center	LentiCRISPRv2-E-cadherin(Canis)-exon1 6-28 gRNA, pT2A-3905NLS, pPBbsr2-4493NES	FigS2
HeLa OptoSTIM1, R-GECO1	HeLa	Human Science Research Resources Bank.	pPBbsr2-OptoSTIM1(CRY2clust), pCSIIhyg-iRFP670-P2Av3-RGECO1.0, pCMV-VSV-G-RSV-Rev, psPAX2, pCMV-mPBase	Fig.1D, 1E, 1G, 2B, 2D, 2E, 3B
HeLa COX-DKO, Booster-PKA, EP2	HeLa	Human Science Research Resources Bank.	pX459-homo_PTGS1-1, pX459-homo_PTGS1-2, pX459-homo_PTGS2-3, pX459-homo_PTGS2-4, pPBbsr2-PTGER2, pPBpuro-4493NES , pCMV-mPBase	Fig.1D, 1E, 1G, 2A, 2B, 2D, 2E, 3B, 3C, S1A, S1B
HeLa Gq-DREADD, YC3.60	HeLa	Human Science Research Resources Bank.	pPBbsr-YC3.60, pPBpuro-hM3D-P2Av3-mCherryNLS, pCMV-mPBase	Fig. 4C, S1A, S1B
Table S1C: Cell lines
